# Supplementary material for: Comparisons of Drug-Eluting Balloon versus Drug-Eluting Stent in the Treatment of Young Patients with Acute Myocardial Infarction
Source: J Cardiovasc Dev Dis. 2023 Jan 13;10(1):29. doi: 10.3390/jcdd10010029 (PMC9865202; doi:10.3390/jcdd10010029)
Supplement: Supplementary file 1 [file jcdd-10-00029-s001.zip]

Archive with 1 entries (1 files):
- jcdd-2115860-supplementary.pdf
